# Supplementary material for: Rapid synchronous type 1 IFN and virus-specific T cell responses characterize first wave non-severe SARS-CoV-2 infections
Source: Cell Rep Med. 2022 Mar 4;3(3):100557. doi: 10.1016/j.xcrm.2022.100557 (PMC8895494; doi:10.1016/j.xcrm.2022.100557)
Supplement: Data S1. Upstream regulator analysis of significantly enriched blood transcripts associated with incident PCR-positive SARS-CoV-2 infection, related to Figure 1 [file mmc2.xlsx]

## Sheet: CR-MEDICINE-D-21-00511_Data S1
Upstream Regulator analysis of significantly enriched blood transcripts associated with incident PCR positive SARS CoV-2 infection, related to Figure 1
Upstream Regulator	Molecule Type	Predicted Activation State	Activation z-score	FDR	Target Molecules in Dataset
IFNL1	cytokine	Activated	5.453	1.39e-30	CHAC1,CMPK2,CXCL10,CXCL11,DDX58,DDX60,EIF2AK2,HERC5,HERC6,IFI27,IFI44,IFI44L,IFI6,IFIH1,IFIT1,IFIT3,IFITM3,IL10,ISG15,LAMP3,LGALS3BP,MX1,OAS1,OAS2,OAS3,OASL,RSAD2,RTP4,STAT1,USP18,XAF1
CCND1	transcription regulator	Activated	4.192	1.88e-29	ASPM,AURKA,BIRC5,CCNA2,CCNE1,CDC45,CDC6,CDCA2,CDCA7,CDCA8,CENPF,CENPN,CEP55,CIP2A,CLSPN,DEPDC1,DHCR24,DTL,E2F1,E2F7,E2F8,ESCO2,FAM83D,FOXM1,H4C8,HJURP,ID1,KIF11,KIF20A,KIF20B,KIF2C,KIF4A,KNL1,KRT14,MCM10,MCM4,MELK,MTFR2,NCAPH,PCLAF,PCNA,PLK1,RAD51,RRM2,SPC25,TMPRSS2,TMSB15A,TPX2,TRIP13,TYMS,UHRF1
FOXM1	transcription regulator	Activated	5.709	4.93e-28	AURKA,AURKB,BIRC5,BRCA2,BUB1B,CAV1,CCNA2,CCNB1,CCNB2,CCNE1,CDC20,CDC25A,CDC25C,CDCA2,CDCA8,CDK1,CDKN3,CENPA,CENPE,CENPF,CXCL12,EZH2,FOXM1,GTSE1,IGF1,KIF20A,MET,MKI67,NEK2,NUF2,PCNA,PLK1,PTTG1,STMN1,TOP2A
IFNA2	cytokine	Activated	5.653	1.97e-26	BIRC5,CAV1,CCL2,CD70,CMPK2,CXCL10,CXCL11,CXCL13,DDX58,DDX60,EIF2AK2,HERC5,HERC6,IFI27,IFI44,IFI44L,IFI6,IFIH1,IFIT1,IFIT3,IFITM3,IL10,IRF7,ISG15,LAMP3,LGALS3BP,LY6E,MET,MT1G,MT2A,MX1,OAS1,OAS2,OAS3,OASL,PTTG1,RSAD2,SDC1,STAT1,USP18,XAF1,ZBP1
TBX2	transcription regulator	Activated	4.785	5.38e-21	ANLN,AURKA,AURKB,BUB1,CCNA2,CCNB1,CDC6,CDCA3,CDCA5,CDK1,CDT1,CHEK1,E2F1,E2F7,E2F8,EZH2,FOXM1,MAD2L1,MCM2,MCM4,PKMYT1,PLK1,SMC2
E2F1	transcription regulator	Activated	5.056	1.6e-20	AURKA,AURKB,BAK1,BIRC5,CAV1,CCNA2,CCNB1,CCNB2,CCNE1,CCNO,CDC20,CDC25A,CDC45,CDC6,CDK1,CHEK1,E2F1,E2F2,E2F8,EGR2,EIF2AK2,EZH2,FEN1,FOXM1,GINS1,GMNN,H4C8,KIF23,KRT14,MAD2L1,MCM10,MCM2,MCM4,MT1G,MYBL2,NDC80,ORC1,PCLAF,PCNA,PSAT1,PTTG1,RAD51,RAD54L,RBBP8,RRM2,STMN1,TK1,TOP2A,TYMS,UHRF1
IL6	cytokine	Activated	3.198	2.79e-20	BAK1,BIRC5,BUB1,BUB1B,CCL2,CCNA2,CCNB1,CCNB2,CCNE1,CCR5,CD38,CDC20,CDC25C,CDC45,CDC6,CDK1,CDKN3,CENPA,CENPE,CES1,CHEK1,CXCL10,CXCL13,E2F1,E2F2,EGR2,ELANE,EZH2,FOXM1,GINS1,HBZ,ID1,IFIT1,IFITM3,IGF1,IL10,IL21,JCHAIN,KIF11,KIF2C,KIFC1,KRT14,LAG3,LIF,MAD2L1,MET,MKI67,MPO,MTTP,MYBL2,OIP5,PCLAF,PCNA,PRTN3,PTTG1,RRM2,SPC25,STAT1,TK1,TNFRSF17,TOP2A,TTK,UBE2C
IFNL4	cytokine	Activated	3.425	6.11e-20	CXCL10,CXCL11,DDX58,IFI6,IFIH1,IFIT1,ISG15,MX1,OAS1,OAS2,OASL,STAT1
ERBB2	kinase	Activated	6.018	5.09e-19	ASPM,AURKA,BIRC5,BUB1,BUB1B,CCL2,CCNA2,CCNB1,CCNB2,CCNE1,CDC20,CDC25A,CDC25C,CDC45,CDC6,CDCA2,CDCA3,CDCA5,CDCA7,CDCA8,CDK1,CDKN3,CDT1,CENPA,CENPE,CENPF,CES1,CHEK1,CXCL10,CXCL12,E2F1,E2F2,E2F7,E2F8,EPHB2,EPSTI1,ESPL1,FEN1,GINS1,GINS2,ID1,JCHAIN,JUP,MCM10,MCM2,MCM4,MKI67,MYBL2,NCAPG,NDC80,NEK2,ORC1,OSTM1,PCNA,PHLDA2,PLAC8,RAD51AP1,RRM2,SDC1,SLCO4A1,SMC2,TCEAL9,TK1,TOP2A,TYMS,UBE2C,ZWINT
E2F2	transcription regulator	Activated	3.118	9.11e-19	BIRC5,CCNA2,CCNB1,CCNB2,CCNE1,CDC25A,CDC45,CDC6,CDK1,E2F1,EZH2,ID1,MCM10,MCM2,MCM4,MT1G,MYBL2,ORC1,PCNA,RAD51,RRM2
STAT1	transcription regulator	Activated	4.934	9.89e-19	ACOD1,APOBEC3B,BATF2,BIRC5,CCL2,CCNE1,CFB,CMPK2,CXCL10,CXCL11,DDX60,EIF2AK2,EPSTI1,HERC6,IFI27,IFI44,IFI44L,IFI6,IFIH1,IFIT1,IFIT3,IFITM3,IGF1,IL10,IL21,IRF7,ISG15,LY6E,MX1,OAS1,OAS2,OAS3,OASL,RSAD2,RTP4,SAMD9L,SERPING1,STAT1,USP18,XAF1,ZBP1
CSF2	cytokine	Activated	6.384	1.26e-18	ANLN,AURKA,BIRC5,BUB1,BUB1B,CCL2,CCL25,CCNA2,CCNB1,CCR5,CD38,CDC20,CDCA2,CDCA3,CDCA5,CDCA8,CDK1,CENPE,CXCL10,DSCC1,E2F7,E2F8,EGR2,FOXM1,HJURP,IFITM3,IGF1,IL10,KIF11,LAMP3,MET,MKI67,MPO,NCAPH,NEK2,PLK1,RAD51,RRM2,SKA1,SKA3,SMC2,SPC25,STMN1,TICRR,TOP2A,TPX2,TRIP13,UBE2C,UHRF1
IRF1	transcription regulator	Activated	4.517	2.47e-18	BAK1,CCL2,CCNB1,CFB,CMPK2,CXCL10,CXCL11,DDX58,E2F1,EIF2AK2,IFI27,IFI44,IFI44L,IFI6,IFIH1,IFIT1,IFIT3,IFITM3,IL10,IRF7,ISG15,MX1,OAS1,OAS2,OAS3,OASL,PCNA,RSAD2,STAT1,XAF1
E2F3	transcription regulator	Activated	4.394	3.16e-18	BIRC5,CCNA2,CCNB1,CCNB2,CCNE1,CDC25A,CDC45,CDC6,CDCA3,CDK1,E2F1,E2F2,EZH2,MAD2L1,MCM10,MCM2,MCM4,MT1G,MYBL2,ORC1,PCLAF,PCNA,PLK1,PTTG1,RAD51,RRM2,TK1,TPX2,UBE2C
IRF3	transcription regulator	Activated	5.243	3.42e-17	APOBEC3B,CCL2,CD70,CMPK2,CXCL10,DDX58,DDX60,EIF2AK2,IFI27,IFI44,IFI44L,IFI6,IFIH1,IFIT1,IFIT3,IFITM3,IL10,IRF7,ISG15,LAG3,OAS1,OAS2,OAS3,OASL,PLAC8,RSAD2,SAMD9L,STAT1,USP18,ZBP1
IFNAR1	transmembrane receptor	Activated	3.658	1.12e-16	ACOD1,CMPK2,CXCL10,CXCL11,CXCL13,EIF2AK2,IFI44,IFI6,IFIH1,IFIT3,IL10,IRF7,ISG15,LAMP3,LIF,OAS1,OAS2,OAS3,OASL,RNASE2,RSAD2,RTP4,SDC1,STAT1,USP18,XAF1
PRL	cytokine	Activated	5.204	1.36e-16	CAV1,CCL2,CCNB1,CMPK2,CXCL10,CXCL11,DDX58,EIF2AK2,EPSTI1,HERC5,HERC6,ID1,IFI44,IFI44L,IFI6,IFIH1,IFIT1,IFIT3,IRF7,ISG15,KRT14,LAMP3,LY6E,OAS1,OAS2,OAS3,PCNA,PHLDA2,RSAD2,SAMD9L,SDC1,STAT1,USP18,XAF1
IFNG	cytokine	Activated	4.815	1.98e-16	ACOD1,AGRN,BAK1,BATF2,BRCA2,BUB1,BUB1B,C1QA,C1QB,C1QC,C2,CARD17,CAV1,CCL1,CCL2,CCL25,CCNA2,CCNO,CCR5,CD38,CDC20,CDC25A,CDK1,CFB,CHAC1,CMPK2,CXCL10,CXCL11,CXCL12,DDX58,DDX60,DEFB1,DUSP5,E2F1,E2F2,EGR2,EIF2AK2,FABP5,GPR156,HERC6,ID1,IFI27,IFI44,IFI44L,IFI6,IFIH1,IFIT1,IFIT3,IFITM3,IGF1,IGHG1,IGLC1,IL10,IL21,IRF7,ISG15,KIF23,KNL1,KRT14,LAG3,LAMP3,LGALS3BP,LIF,LY6E,MCM4,MT1G,MX1,OAS1,OAS2,OAS3,OASL,P…
IRF7	transcription regulator	Activated	4.978	1.81e-15	CMPK2,CXCL10,DDX58,HERC5,IFI44,IFI44L,IFI6,IFIH1,IFIT1,IFIT3,IFITM3,IRF7,ISG15,MX1,OAS1,OAS2,OAS3,OASL,PLAC8,RSAD2,RTP4,SAMD9L,STAT1,USP18,XAF1,ZBP1
STAT2	transcription regulator	Activated	2.759	2.57e-15	CAV1,CXCL10,IFI27,IFI6,IFIT1,IFIT3,IL10,IRF7,ISG15,MX1,OAS1,OAS2,RSAD2,RTP4,STAT1,USP18,ZBP1
TLR3	transmembrane receptor	Activated	4.376	4.83e-15	ACOD1,BAK1,BFSP2,CCL1,CCL2,CD38,CD70,CFB,CMPK2,CXCL10,CXCL11,DDX58,DEFB1,EIF2AK2,HERC5,ID1,IFI44,IFI44L,IFI6,IFIH1,IFIT1,IFIT3,IL10,IRF7,ISG15,MX1,OAS1,OASL,RSAD2,STAT1,USP18
IFNB1	cytokine	Activated	4.095	1.66e-14	ACOD1,BAK1,CCL2,CCR5,CD38,CMPK2,CXCL10,CXCL11,DDX58,DEFB1,E2F1,EIF2AK2,HERC5,IFI27,IFI6,IFIH1,IFIT1,IFIT3,IL10,IRF7,ISG15,MCM10,MX1,OAS1,OAS2,RAD51,RSAD2,STAT1,UCHL1,USP18,XAF1,ZBP1
IFNA1/IFNA13	cytokine	Activated	3.909	2.73e-14	CXCL10,CXCL11,EIF2AK2,IFI27,IFI6,IFIH1,IFIT1,IRF7,ISG15,MX1,OAS1,OAS2,RSAD2,SIGLEC1,STAT1,ZBP1
MYBL2	transcription regulator	Activated	2.723	3.16e-14	AURKA,BIRC5,BUB1,CCNA2,CCNB1,CCNB2,CDK1,CENPE,FOXM1,ID1,MPO,MYBL2,PLK1,TOP2A,UBE2C
MYC	transcription regulator	Activated	2.811	1.95e-13	ACOD1,AURKB,BIRC5,BUB1,BUB1B,CAV1,CCNA2,CCNB1,CCNB2,CCNE1,CDC20,CDC25A,CDC25C,CDCA7,CDK1,CHEK1,CXCL10,CXCL11,DUSP5,E2F1,E2F2,EGR2,ELANE,EZH2,FABP5,FAP,FOXM1,GCSH,GGH,HERC5,HNRNPA2B1,ID1,IDH2,IFI27,IFI44,IFI44L,IFI6,IFIH1,IFIT1,IFIT3,IGLL1/IGLL5,IL10,IRF7,KRT14,LENEP,MAD2L1,MKI67,MTFR2,MX1,OAS1,OASL,PCNA,PERP,PLK1,PLS3,PRDX4,PSAT1,PYCR1,RAD51,RPS26,RRM2,RSAD2,STAT1,STMN1,TYMS,UBE2C,USP18
IRF5	transcription regulator	Activated	4.031	2.4e-12	BAK1,CMPK2,CXCL10,CXCL11,DDX58,IFI44,IFIH1,IFIT1,IFIT3,IFITM3,IRF7,ISG15,OAS1,OAS2,OASL,RSAD2,STAT1
PML	transcription regulator	Activated	3.6	3.7e-12	BIRC5,CCNE1,CXCL11,DDX60,EPSTI1,HBZ,HERC6,IFI27,IFI44,IFI44L,IFIH1,IFIT1,IFIT3,IRF7,ISG15,JUP,MX1,OAS1,OAS2,OAS3,STAT1,STMN1
IFNAR2	transmembrane receptor	Activated	2.236	3.84e-12	CXCL10,CXCL11,DDX58,HERC5,IFI44,IFI6,IFIH1,ISG15,LAMP3,OAS1,OAS2,USP18,XAF1
IL21	cytokine	Activated	4.092	1.08e-10	CD38,CMPK2,CXCL10,CXCL13,EIF2AK2,HERC6,IFIT1,IFIT3,IGHG1,IGHG2,IGHG3,IL10,IL21,IRF7,ISG15,MKI67,OAS2,OASL,PCNA,RSAD2,USP18
IRF9	transcription regulator	Activated	2.39	2.22e-10	CXCL10,IFI27,IFIT1,IFIT3,IFITM3,IRF7,ISG15,MX1,OAS2,RTP4,STAT1,ZBP1
CCNE1	transcription regulator	Activated	2.985	1.36e-09	CCNA2,CCNB1,CCNE1,CDC45,CDC6,E2F1,MCM2,MCM4,PCNA
MSC	transcription regulator	Activated	2.72	1.47e-09	CCL2,CKM,DDX60,EPSTI1,FCRL4,IFI27,IFI44,IFI44L,IFIT1,IRF7,JCHAIN,XAF1
MITF	transcription regulator	Activated	4.345	4.2e-09	AURKB,CCNB1,CDCA3,CDCA8,CDT1,CENPF,CENPM,CEP55,ESPL1,KIF20A,KIF4A,KIFC1,MCM2,MCM4,MET,NUF2,OSTM1,PLK1,SDC1,SPC24,SPC25,TPX2,UBE2C
IFNA10	cytokine	Activated	2.598	4.41e-09	CXCL10,CXCL11,IFIH1,IFIT1,ISG15,MX1,ZBP1
MED1	transcription regulator	Activated	3.953	5.02e-09	AURKA,AURKB,BIRC5,CCNB1,CCNE1,CDC20,CDC6,CDK1,CENPA,E2F1,FOXM1,IGF1,IGLL1/IGLL5,LIF,LY6D,MAD2L1,MET,PLK1
TAL1	transcription regulator	Activated	4.472	9.6e-09	ASPM,BUB1,CCNB1,CCNE1,CDKN3,CENPU,DSCC1,GINS1,HMGB3,KIF14,KIF15,KIF20A,LMO1,LRR1,MCM2,MCM4,MELK,MPO,NCAPG,OIP5,PTPRU
IFNK	cytokine	Activated	2.449	1.1e-08	CXCL10,CXCL11,EIF2AK2,IFIH1,MX1,OAS1,STAT1,ZBP1
IFNE	cytokine	Activated	2.828	1.25e-08	CXCL10,CXCL11,HERC5,IFIH1,IFITM3,IL10,ISG15,STAT1,USP18,ZBP1
MYB	transcription regulator	Activated	3.63	3.26e-08	AURKA,BIRC5,CCNB1,CCNE1,CDK1,COX6A2,CXCL12,ELANE,EZH2,FOXM1,IGF1,IGLL1/IGLL5,LIF,MZB1,PCNA,PRTN3,SDC1,SLC27A2
VDR	transcription regulator	Activated	3.034	4.54e-08	ANLN,BUB1B,CCNB1,CDC20,CDC45,CDT1,CENPA,CXCL10,DSG1,ELOVL3,EZH2,FEN1,ID1,IFI44L,ISG15,KIF11,MAD2L1,RAD51AP1,TK1,TMPRSS2,TPX2
IFNA4	cytokine	Activated	3.047	7.17e-08	CXCL10,CXCL11,IFIH1,IFIT1,ISG15,MX1,OASL,RSAD2,USP18,ZBP1
YAP1	transcription regulator	Activated	3.82	1.07e-07	ANLN,AURKB,BIRC5,CCNA2,CCNB1,CDC6,CDCA5,CDK1,E2F1,FOXM1,GINS1,ID1,KIF23,NEK2,PLK1,RAD51,RPS26,RRM2,TK1,TOP2A,TYMS,UHRF1
TLR7	transmembrane receptor	Activated	4.049	1.35e-07	BFSP2,CCL2,CCNB1,CD38,CD70,CXCL10,CXCL13,IFI44,IFI44L,IFIT1,IFIT3,IL10,IRF7,ISG15,MX1,OAS2,OAS3,RSAD2,STAT1
EP300	transcription regulator	Activated	2.154	1.56e-07	ACOXL,BIRC5,CCL2,CCNE1,CDC25A,CKM,E2F1,EGR2,EPHB2,EPSTI1,ID1,IGF1,JUP,KRT14,LGALS3BP,MET,MKI67,OAS3,PERP,RAD51,RGL1,RSAD2,RTP4,SDC1,TK1,TMPRSS2,UBE2C,USP18
EIF2AK2	kinase	Activated	3.411	7.89e-07	BIRC5,DDX58,EIF2AK2,IFI27,IFI6,IFIT1,ISG15,LGALS3BP,OAS1,OAS3,STAT1,USP18
TLR9	transmembrane receptor	Activated	3.65	8.18e-07	ACOD1,BFSP2,CCNA2,CCNB1,CD38,CXCL10,IFI44L,IFIT1,IFIT3,IL10,IRF7,ISG15,MX1,OAS2,OAS3,RSAD2,SDC1,STAT1,USP18
CD40LG	cytokine	Activated	2.516	9.27e-07	CCL2,CCR5,CD38,CD70,CXCL10,DUSP5,E2F2,EIF2AK2,IFI44,IFI6,IFIT1,IFIT3,IGHG1,IGHG3,IL10,ISG15,LAMP3,MT1E,MT1G,MT2A,MX1,PKMYT1,RNASE3,STAT1,TNFRSF17
TNF	cytokine	Activated	3.156	1.15e-06	ACOD1,APOBEC3B,ARHGAP23,AZU1,BIRC5,BUB1B,CAV1,CCL1,CCL2,CCNE1,CCR5,CD38,CD70,CDC25C,CFB,CKM,CXCL10,CXCL11,CXCL12,CXCL13,DDX58,DUSP5,E2F1,EGR2,EIF2AK2,EPHB2,FABP5,HERC5,HMMR,ID1,IDH2,IFI27,IFI6,IFIH1,IFIT1,IFIT3,IGF1,IGKC,IL10,IL17C,IL21,IRF7,ISG15,JUP,KIF20A,LAMP3,LIF,LY6D,MET,MPO,MT2A,MTTP,MX1,OAS1,OAS2,OAS3,OASL,PCNA,PKMYT1,PRTN3,RNASE1,RNASE2,RRM2,SDC1,STAT1,STMN1,TIMD4,TK1,TNFRSF6B,TNN
TLX1	transcription regulator	Activated	2.449	1.19e-06	CCNB1,CDC20,CDC6,CHEK1,ORC1,PCNA,RAD51
FOXO1	transcription regulator	Activated	3.187	1.53e-06	ANLN,ASPM,BIRC5,C1QA,CAV1,CCNA2,CCNB1,CCNB2,CD70,CDK1,CENPF,CXCL10,DEPDC1,DLGAP5,EGR2,FABP5,FOXC1,FOXM1,IGF1,IGLL1/IGLL5,KIF11,MRPS18C,MTTP,NCAPG,NEK2,PBK,SPC25
CDK2	kinase	Activated	2.121	2.72e-06	CCNE1,CDC25A,CDC6,CHEK1,E2F1,MT2A,MYBL2,PCNA
NTRK2	kinase	Activated	3.11	3e-06	CCNA2,CCNE1,CDC6,CDCA3,CDCA5,CDCA8,CDK1,E2F1,HESX1,PCNA
PF4	cytokine	Activated	2.072	3.39e-06	CCL2,CMPK2,DDX58,DDX60,E2F2,EPSTI1,ISG15,RSAD2,STAT1,USP18
CEBPB	transcription regulator	Activated	3.303	5.07e-06	CCL2,CCNA2,CCNB2,CCNE1,CCR5,CDC25A,CDC25C,CDC45,CDC6,CDT1,CXCL10,E2F1,ELANE,H4C8,ID1,IFIT3,IFITM3,IGF1,IGKC,IL10,IRF7,MYBL2,PCNA,PRTN3,STAT1
TFDP1	transcription regulator	Activated	2.416	7.26e-06	CCNE1,CDC6,CDK1,E2F1,MYBL2,PTTG1,STMN1
JAK1	kinase	Activated	2.804	1.27e-05	CCL2,EIF2AK2,ID1,IL10,IRF7,LIF,MX1,STAT1,USP18
RAF1	kinase	Activated	3.706	1.28e-05	CDC25A,CDC6,CTSL,DUSP5,E2F1,HMGB3,HNRNPA2B1,IL10,LIF,MET,MKI67,MYBL2,PHLDA2,RRM2,SDC1,SPRR1B
IL15	cytokine	Activated	2.394	1.99e-05	AZU1,CCL2,CD38,CXCL10,CXCL12,DEFA1 (includes others),DUSP5,EGR2,GLDC,HNRNPA2B1,IFIT1,IL10,IL21,LIF,MKI67,MT1G,MX1,PCNA,PFDN4,PKMYT1,PRDX4,RBBP8,TNFRSF17,TOP2A
IFNL3	cytokine	Activated	2.421	2.29e-05	DDX58,IFIH1,MX1,RSAD2,STAT1,USP18
TP63	transcription regulator	Activated	3.099	2.47e-05	APOBEC3B,CCNA2,CCNB1,CCNE1,CDC25C,CDK1,CTXN1,E2F1,ID1,KIF23,KRT14,MAD2L1,MCM10,MKI67,PCNA,PERP,PTPRU,RAD51,RBBP8,RGS13,RRM2,STMN1,TOP2A,UHRF1,UPK2
CSF1	cytokine	Activated	3.792	2.91e-05	BIRC5,CCL2,CCNB1,CCNE1,CCR5,CDC25A,DHCR24,DUSP5,EGR2,IGF1,IL10,IRF7,LAG3,MPO,PCNA,SIGLEC1,STAT1
IFI16	transcription regulator	Activated	2.621	3.42e-05	CCL2,CDC25A,CXCL10,DDX58,E2F2,ISG15,MPO,OAS1,PCNA
BRD4	kinase	Activated	3.231	4.31e-05	AURKB,CCNA2,CDC25A,CDC6,CDCA5,DERL3,GINS1,IGLL1/IGLL5,KIF23,MTHFD1L,RRM2,TOP2A
TNFSF11	cytokine	Activated	2.918	4.67e-05	ACOD1,AURKA,CAV1,CCL2,CCNE1,EGR2,FOXM1,IGF1,IL10,NEK2,PLK1,RGL1,SDC1,STAT1,STMN1,TTK,USP18
OSM	cytokine	Activated	2.688	4.72e-05	BAK1,CCL2,CDSN,CKM,CTSL,CXCL10,CXCL12,CXCL13,DHCR24,EPHB2,FOXC1,ID1,IL10,IL21,IRF7,LIF,LMO1,LY6D,MT2A,MX1,OAS1,PCNA,SERPING1,SNRPE,STAT1,TOP2A,TPX2
IL27	cytokine	Activated	3.353	4.93e-05	CCL2,CD38,CXCL10,CXCL11,EGR2,EIF2AK2,IL10,IL21,LAG3,MX1,OAS1,STAT1
CD40	transmembrane receptor	Activated	2.595	6.48e-05	BIRC5,CCL2,CCNA2,CD38,CD70,CXCL10,CXCL12,IGHG1,IGHG2,IGHG3,IGHG4,IL10,JCHAIN,MET,RGS13
NCOA3	transcription regulator	Activated	2.97	8.82e-05	CCNA2,CCNB1,CCNE1,CDC25A,CDC6,E2F1,IGF1,LAMP3,PCNA
CHUK	kinase	Activated	2.666	0.000137	ACOD1,CCL2,CCNB1,CDC25A,CLDN23,CXCL10,CXCL12,CXCL13,E2F1,IL10,ISG15,PCNA,PLK1,TK1
TLR4	transmembrane receptor	Activated	3.738	0.000185	APOBEC3B,CCL1,CCL2,CCR5,CD38,CD70,CFB,CMPK2,CXCL10,IDH2,IFIT3,IFITM3,IL10,IRF7,ISG15,MET,MX1,OASL,RSAD2,STAT1
POU2AF1	transcription regulator	Activated	2.407	0.000198	CCR5,IDH2,IFI44,IFI44L,IFIT3,IGHG1,MX1
KLF5	transcription regulator	Activated	2.572	0.00022	BIRC5,CCNA2,CCNB1,CCNB2,CDK1,CDT1,PCNA
JUN	transcription regulator	Activated	2.868	0.00027	ARNTL2,BAK1,C1QB,CAV1,CCL2,CCNA2,CDC20,CDK1,CTSL,CXCL10,DUSP5,E2F7,FOXC1,HNRNPA2B1,IL10,LIF,LMO1,MET,MT2A,SDC1,STAT1,STMN1,TK1
TNK1	kinase	Activated	2	0.000336	IFIH1,IL10,IRF7,OAS2
NFKBIA	transcription regulator	Activated	2.206	0.000349	ACOD1,AURKB,BUB1B,CCL2,CCNA2,CCNB1,CDC25A,CDC45,CDC6,CXCL10,CXCL11,CXCL12,FOXM1,IFI6,IL10,ISG15,LIF,LY6E,PCNA,SDC1,TCEAL9
ATF6	transcription regulator	Activated	2.646	0.000363	AURKA,BUB1,CDKN3,DERL3,HMMR,TROAP,UBE2C
SP1	transcription regulator	Activated	2.607	0.000829	BIRC5,CAV1,CCL2,CCNA2,CDC25C,CDK1,CES1,CXCL10,CXCL12,DHCR24,E2F1,EIF2AK2,ELANE,FOXM1,HBZ,IFITM3,IGF1,IL10,MET,MYBL2,PTTG1,SLC2A12,STAT1,TYMS
IL5	cytokine	Activated	3.781	0.00103	CCL2,CCNE1,CCR5,DUSP5,EGR2,HMMR,IGHG1,IL10,IRF7,JCHAIN,NEK2,PRDX4,PSAT1,PYCR1,SKA1
NFKB1	transcription regulator	Activated	2.43	0.0011	ARNTL2,BRCA2,CCL2,CFB,CXCL10,CXCL11,E2F1,E2F7,IGHG1,IGKC,IL10,IL17C,ISG15,STAT1,TK1
FCGR2A	transmembrane receptor	Activated	2.186	0.00115	ACOD1,CCL1,CCL2,CXCL10,IL10
IL1B	cytokine	Activated	3.021	0.00118	ACOD1,CCL1,CCL2,CCR5,CFB,CMPK2,CXCL10,CXCL11,CXCL12,CXCL13,DUSP5,E2F1,E2F2,FABP5,HERC5,IFIT1,IFIT3,IGF1,IL10,IL21,IRF7,ISG15,JUP,KIF15,LIF,MT2A,MX1,OAS2,PCNA,RNASE1,RSAD2,SDC1,STAT1,TK1,USP18
CTNNB1	transcription regulator	Activated	3.357	0.00127	AGRN,AURKA,BIRC5,CCNA2,CCNE1,CENPM,CXCL12,ELOVL3,EPHB2,FEN1,FOXC1,FZD3,HESX1,HOXB7,ID1,IFIT1,IL10,JCHAIN,JUP,KIF23,KIFC1,LAP3,LIF,LY6E,NEXN,PCNA,PHLDA2,PLK1,PLS3,RBP4,RPS26,SLF1,TMSB15A,XAF1
EGFR	kinase	Activated	2.204	0.00179	BIRC5,CAV1,CCL2,CCNA2,CDK1,CXCL10,CXCL12,E2F1,E2F2,FAP,HMGB3,HNRNPA2B1,ID1,IGF1,IL10,MET,MYBL2,PCNA,PLK1,SDC1,SLCO4A1
MAFB	transcription regulator	Activated	2.621	0.00194	CCL2,CD38,CXCL12,EGR2,IGF1,IL10,RNASE1
MAP2K1	kinase	Activated	2.211	0.00239	CCL2,CCNA2,CKM,DUSP5,E2F1,EGR2,JUP,PCNA,RRM2,TK1,ZWINT
PRKAR2B	kinase	Activated	2	0.00242	CCNE1,CDK1,PCNA,TOP2A
C5	cytokine	Activated	2.682	0.00429	CCL2,CCNE1,CXCL10,EIF2AK2,IL10,MET,MPO,RNASE3
EBI3	cytokine	Activated	2.211	0.00574	IL10,IL21,LAG3,MX1,STAT1
IL18	cytokine	Activated	2.371	0.00623	BAK1,CCL2,CCR5,CXCL10,CXCL11,CXCL12,DEFA1 (includes others),IL10,LIF,MPO
EBF1	transcription regulator	Activated	2.567	0.00648	CBLC,CXCL10,CXCL12,IGKC,IGLL1/IGLL5,IRF7,PHKA1,STAT1
WWTR1	transcription regulator	Activated	2.219	0.00666	CCNA2,CKM,RRM2,TK1,TYMS
LATS2	kinase	Activated	2	0.0089	AURKB,CCNB1,E2F1,PLK1
RELA	transcription regulator	Activated	2.381	0.00931	BIRC5,BRCA2,CAV1,CCL2,CFB,CXCL10,CXCL11,E2F1,ID1,IGF1,IGHG1,IGKC,IL10,IL17C,IRF7,ISG15,OAS2,PLK1
IL17A	cytokine	Activated	2.315	0.0105	BIRC5,CCL2,CXCL10,CXCL12,CXCL13,EGR2,IL10,IL17C,ISG15,LIF,MPO,RGS13
IL2	cytokine	Activated	3.708	0.0128	ARHGAP11A,CCL1,CCL2,CCNE1,CCR5,CD38,CDC25A,CDC6,CLSPN,CXCL10,CXCL12,DUSP5,IL10,LIF,LY6E,MKI67,MX1,PCNA,PHLDA2,PLAC8,PLK1,TNFRSF17
ASCL1	transcription regulator	Activated	2	0.0129	BIRC5,CDCA7,CDK1,E2F1,FOXM1,ID1
EHF	transcription regulator	Activated	2.433	0.0142	CDK1,E2F1,H4C8,MET,SPRR1B,SPRR2E
PRKCE	kinase	Activated	2.213	0.0221	BIRC5,CAV1,CCNE1,CHRNA6,E2F1
MTPN	transcription regulator	Activated	2.219	0.0267	CCNA2,CCNB1,CCNB2,CDK1,IGF1
HMGB1	transcription regulator	Activated	2.154	0.0306	CCL2,CKM,IFIT1,IL10,MX1
STAT4	transcription regulator	Activated	2.921	0.0431	CCL2,CCR5,CXCL10,DDX58,IFIH1,IL10,ISG15,PLAC8,STAT1
FAS	transmembrane receptor	Activated	2.184	0.0483	BIRC5,CCL2,CTSL,CXCL10,CXCL11,EGR2,IFIT1,IL10,LAMP3,MET,PHLDA2,RSAD2,SDC1
