# Supplementary material for: Rapid synchronous type 1 IFN and virus-specific T cell responses characterize first wave non-severe SARS-CoV-2 infections
Source: Cell Rep Med. 2022 Mar 4;3(3):100557. doi: 10.1016/j.xcrm.2022.100557 (PMC8895494; doi:10.1016/j.xcrm.2022.100557)
Supplement: Data S2. In vivo SARS-CoV-2-reactive T cell receptor sequences identified in VDJdb, related to Figures 4 and S7 [file mmc3.xlsx]

## Sheet: CR-MEDICINE-D-21-00511_Data_S2
In vivo SARS-CoV-2 reactive T cell receptor sequences idnetified in VDJdb, related to Figure 4 and Figure S7
junction_aa	junction	v_call	j_call	decombinator_id	ID	chain	PCR+ve_-3	PCR+ve_-2	PCR+ve_-1	PCR+ve_0	PCR+ve_1	PCR+ve_2	PCR+ve_3
CAVKDKLIF	TGTGCCGTGAAGGACAAGCTCATCTTT	TRAV12-2	TRAJ34	4, 23, 2, 12, G	107	alpha	NA	NA	NA	ND	ND	ND	ND
CVVNNNNDMRF	TGTGTGGTGAACAATAACAATGACATGCGCTTT	TRAV12-1	TRAJ43	3, 32, 0, 3,	252	alpha	NA	NA	2.2163	ND	NA	NA	NA
CAMKTGGFKTIF	TGTGCAATGAAGACTGGAGGCTTCAAAACTATCTTT	TRAV14/DV4	TRAJ9	8, 49, 7, 6, AG	303	alpha	NA	NA	NA	ND	2.54194	1.86719	1.00748
CAISGGNEQFF	TGTGCCATCAGTGGGGGGAATGAGCAGTTCTTC	TRBV10-3	TRBJ2-1	2, 6, 4, 7, GGGGG	134	beta	NA	NA	NA	ND	NA	NA	NA
CASSDGNTGELFF	TGTGCCAGCAGTGACGGGAACACCGGGGAGCTGTTTTTT	TRBV7-9	TRBJ2-2	43, 7, 6, 1, TGACGG	268	beta	NA	NA	NA	ND	2.29658	1.62987	ND
CASSLGGSSTDTQYF	TGTGCCAGCAGCTTAGGGGGATCAAGCACAGATACGCAGTATTTT	TRBV7-3	TRBJ2-3	38, 8, 2, 0, GGGGGATCA	303	beta	NA	NA	NA	ND	2.33037	ND	1.1885
CASSPDIEAFF	TGTGCCAGCAGTCCGGACATTGAAGCTTTCTTT	TRBV7-9	TRBJ1-1	43, 0, 6, 7, TCCGGACAT	268	beta	NA	NA	NA	0.730478	2.07474	1.48374	0.844795
CASRWAPGELFF	TGTGCCAGCAGGTGGGCCCCCGGGGAGCTGTTTTTT	TRBV11-2	TRBJ2-2	4, 7, 6, 6, GTGGGCCC	373	beta	NA	NA	NA	0.836046	2.32737	NA	1.17406
CSARDRTSGTYEQYF	TGCAGTGCTAGAGATCGGACTAGCGGTACCTACGAGCAGTACTTC	TRBV20-1	TRBJ2-7	15, 12, 0, 2, TCGGACTAGCGGTA	134	beta	NA	NA	NA	0.980626	NA	NA	NA
CVVNGADKLIF	TGTGTGGTGAACGGGGCCGACAAGCTCATCTTT	TRAV12-1	TRAJ34	3, 23, 1, 10, GGGG	268	alpha	NA	NA	NA	1.01777	2.1146	1.24357	ND
CAFSSGNTPLVF	TGTGCTTTCTCCTCAGGAAACACACCTCTTGTCTTT	TRAV2	TRAJ29	13, 17, 8, 5, TTCTCC	371	alpha	NA	NA	NA	1.03622	1.51787	NA	1.92372
CASSPSNYGYTF	TGTGCCAGCAGCCCATCTAACTATGGCTACACCTTC	TRBV3-1	TRBJ1-2	21, 1, 4, 0, CAT	371	beta	NA	NA	NA	1.04304	2.23995	NA	ND
CASQDRNTGELFF	TGCGCCAGCCAGGACCGGAACACCGGGGAGCTGTTTTTT	TRBV4-3	TRBJ2-2	25, 7, 8, 1, CAGGACCG	252	beta	NA	NA	2.60187	1.06991	NA	NA	NA
CAMRDWELTGGGNKLTF	TGTGCAATGAGAGATTGGGAACTCACGGGAGGAGGAAACAAACTCACCTTT	TRAV14/DV4	TRAJ10	8, 0, 3, 2, TTGGGA	303	alpha	NA	NA	NA	1.13086	2.37218	1.6911	1.85258
CASSLAVNTEAFF	TGTGCCAGCAGCTTAGCGGTGAACACTGAAGCTTTCTTT	TRBV7-6	TRBJ1-1	40, 0, 0, 0, GG	268	beta	NA	NA	NA	1.2076	0.898645	1.73902	1.95874
CALNDYKLSF	TGTGCTCTGAACGACTACAAGCTCAGCTTT	TRAV9-2	TRAJ20	43, 9, 4, 6,	229	alpha	NA	NA	NA	1.36905	NA	2.21763	1.74044
CAVPSYNTDKLIF	TGTGCTGTCCCATCTTATAACACCGACAAGCTCATCTTT	TRAV2	TRAJ34	13, 23, 6, 0, CCCA	303	alpha	NA	NA	NA	1.43189	1.48758	1.56616	1.00748
CASSELNTGELFF	TGTGCCAGCAGCGAACTGAACACCGGGGAGCTGTTTTTT	TRBV2	TRBJ2-2	14, 7, 6, 1, CGAACT	81	beta	NA	NA	NA	1.81694	NA	ND	NA
CASSLGGSSTDTQYF	TGTGCCAGCAGCTTGGGGGGCTCTAGCACAGATACGCAGTATTTT	TRBV7-3	TRBJ2-3	38, 8, 3, 0, GGGGGGCTCT	373	beta	NA	NA	NA	1.83605	1.24819	NA	0.69694
CAEHQGGKLIF	TGTGCAGAGCACCAGGGAGGAAAGCTTATCTTC	TRAV25	TRAJ23	19, 12, 2, 9, AGC	373	alpha	NA	NA	NA	1.90904	1.30569	NA	0.798275
CAMRSNYQLIW	TGTGCAATGAGAAGCAACTATCAGTTAATCTGG	TRAV12-3	TRAJ33	5, 22, 2, 5, A	373	alpha	NA	NA	NA	1.90904	ND	NA	ND
CAAMNYGGSQGNLIF	TGTGCTGCCATGAATTATGGAGGAAGCCAAGGAAATCTCATCTTT	TRAV35	TRAJ42	27, 31, 5, 0, CCA	153	alpha	NA	NA	NA	1.91498	ND	0.998072	NA
CASSLGGSSTDTQYF	TGTGCCAGCAGCTTAGGGGGATCTAGCACAGATACGCAGTATTTT	TRBV7-3	TRBJ2-3	38, 8, 2, 0, GGGGGATCT	373	beta	NA	NA	NA	1.91523	0.94716	NA	ND
CASSPDIEAFF	TGTGCCAGCAGCCCTGACATTGAAGCTTTCTTT	TRBV7-9	TRBJ1-1	43, 0, 5, 7, CCTGACAT	343	beta	NA	NA	NA	1.93928	ND	ND	ND
CAMRDWELTGGGNKLTF	TGTGCAATGAGAGATTGGGAACTCACGGGAGGAGGAAACAAACTCACCTTT	TRAV14/DV4	TRAJ10	8, 0, 3, 2, TTGGGA	153	alpha	NA	NA	NA	1.98753	0.911938	0.998072	NA
CASSPDIEAFF	TGTGCCAGCAGCCCCGACATAGAAGCTTTCTTT	TRBV7-9	TRBJ1-1	43, 0, 5, 8, CCCGACATA	153	beta	NA	NA	NA	1.99954	1.43299	0.958805	NA
CASSPDPNTGELFF	TGTGCCAGCTCACCAGACCCGAACACCGGGGAGCTGTTTTTT	TRBV18	TRBJ2-2	12, 7, 2, 0, GACC	153	beta	NA	NA	NA	1.99954	0.955868	ND	NA
CAMRDWELTGGGNKLTF	TGTGCAATGAGAGATTGGGAACTCACGGGAGGAGGAAACAAACTCACCTTT	TRAV14/DV4	TRAJ10	8, 0, 3, 2, TTGGGA	296	alpha	NA	NA	NA	2.00653	NA	1.05061	ND
CAMKSGGFKTIF	TGTGCAATGAAAAGTGGAGGCTTCAAAACTATCTTT	TRAV14/DV4	TRAJ9	8, 49, 7, 8, AAAG	373	alpha	NA	NA	NA	2.02555	1.48178	NA	1.09931
CVVNRGNDMRF	TGTGTGGTGAACAGGGGGAATGACATGCGCTTT	TRAV12-1	TRAJ43	3, 32, 0, 8, GGGGG	324	alpha	NA	NA	NA	2.02832	ND	NA	NA
CAMRGYGGSQGNLIF	TGTGCAATGAGGGGTTATGGAGGAAGCCAAGGAAATCTCATCTTT	TRAV12-3	TRAJ42	5, 31, 2, 4, GGG	135	alpha	NA	NA	NA	2.05825	1.0147	NA	NA
CASSPDIEQYF	TGTGCCAGCAGCCCGGACATCGAGCAGTACTTC	TRBV7-9	TRBJ2-7	43, 12, 5, 6, CCGGACAT	343	beta	NA	NA	NA	2.06422	1.12896	ND	1.39456
CVVNNNNDMRF	TGTGTGGTGAACAATAACAATGACATGCGCTTT	TRAV12-1	TRAJ43	3, 32, 0, 3,	90	alpha	NA	NA	NA	2.06605	1.05851	1.45144	ND
CAIKTGGFKTIF	TGTGCAATCAAAACTGGAGGCTTCAAAACTATCTTT	TRAV14/DV4	TRAJ9	8, 49, 9, 6, CAAA	135	alpha	NA	NA	NA	2.08628	ND	NA	NA
CAVFSGNTGKLIF	TGTGCTGTGTTCTCTGGCAACACAGGCAAACTAATCTTT	TRAV21	TRAJ37	15, 25, 3, 3, TT	153	alpha	NA	NA	NA	2.10403	1.514	0.998072	NA
CAMRDWALTGGGNKLTF	TGTGCAATGAGAGATTGGGCACTCACGGGAGGAGGAAACAAACTCACCTTT	TRAV14/DV4	TRAJ10	8, 0, 3, 2, TTGGGC	296	alpha	NA	NA	NA	2.12047	NA	ND	ND
CASSQLAGGNTGELFF	TGTGCCAGCAGCCAACTAGCGGGGGGAAACACCGGGGAGCTGTTTTTT	TRBV5-5	TRBJ2-2	28, 7, 4, 2, CAACTAGCGGGGGGA	90	beta	NA	NA	NA	2.1262	1.28255	1.83375	1.43635
CVVNRGNDMRF	TGTGTGGTGAACCGGGGCAATGACATGCGCTTT	TRAV12-1	TRAJ43	3, 32, 1, 7, CGGGG	324	alpha	NA	NA	NA	2.13478	0.885099	NA	NA
CALGGSQGNLIF	TGTGCTCTGGGAGGAAGCCAAGGAAATCTCATCTTT	TRAV9-2	TRAJ42	43, 31, 5, 8,	195	alpha	NA	ND	1.3764	2.14145	NA	ND	NA
CALTGSQGNLIF	TGTGCTCTTACGGGAAGCCAAGGAAATCTCATCTTT	TRAV9-2	TRAJ42	43, 31, 6, 11, TACG	195	alpha	NA	ND	1.3764	2.14145	NA	1.35685	NA
CVVNNNNDMRF	TGTGTGGTGAACAATAACAATGACATGCGCTTT	TRAV12-1	TRAJ43	3, 32, 0, 3,	153	alpha	NA	NA	NA	2.15234	1.61091	1.47519	NA
CAMKSGGFKTIF	TGTGCAATGAAGTCTGGAGGCTTCAAAACTATCTTT	TRAV14/DV4	TRAJ9	8, 49, 7, 7, AGT	373	alpha	NA	NA	NA	2.15683	1.48178	NA	0.798275
CASSLGGGSTDTQYF	TGTGCCAGCAGCTTAGGAGGAGGGAGCACAGATACGCAGTATTTT	TRBV7-3	TRBJ2-3	38, 8, 2, 0, GGAGGAGGG	373	beta	NA	NA	NA	2.15827	ND	NA	ND
CAFLFSGGYNKLIF	TGTGCTTTCCTTTTTTCTGGTGGCTACAATAAGCTGATTTTT	TRAV2	TRAJ4	13, 28, 8, 2, TTCCTT	373	alpha	NA	NA	NA	2.17531	ND	NA	ND
CASSLGGSSTDTQYF	TGTGCCAGCAGCTTGGGGGGCAGTAGCACAGATACGCAGTATTTT	TRBV7-3	TRBJ2-3	38, 8, 3, 0, GGGGGGCAGT	373	beta	NA	NA	NA	2.17847	1.42428	NA	ND
CVVNGNNNDMRF	TGTGTGGTGAACGGCAATAACAATGACATGCGCTTT	TRAV12-1	TRAJ43	3, 32, 1, 1, GG	324	alpha	NA	NA	NA	2.18802	1.18613	NA	NA
CAVFSGNTGKLIF	TGTGCTGTTTTCTCTGGCAACACAGGCAAACTAATCTTT	TRAV21	TRAJ37	15, 25, 4, 3, TTT	153	alpha	NA	NA	NA	2.1958	1.81503	0.998072	NA
CASSLGGSNTDTQYF	TGTGCCAGCAGCTTAGGAGGCAGTAACACAGATACGCAGTATTTT	TRBV7-3	TRBJ2-3	38, 8, 2, 2, GGAGGCAGTAA	373	beta	NA	NA	NA	2.19777	1.54922	NA	ND
CASSLGGNQPQHF	TGTGCCAGCAGCTTAGGCGGCAATCAGCCCCAGCATTTT	TRBV13	TRBJ1-5	8, 4, 0, 2, CG	324	beta	NA	NA	NA	2.22456	1.56463	NA	NA
CAMRSNYQLIW	TGTGCAATGAGGAGCAACTATCAGTTAATCTGG	TRAV12-3	TRAJ33	5, 22, 2, 5, G	373	alpha	NA	NA	NA	2.22646	1.48178	NA	0.798275
CAVFSGNTGKLIF	TGTGCTGTCTTCTCTGGCAACACAGGCAAACTAATCTTT	TRAV21	TRAJ37	15, 25, 4, 3, CTT	153	alpha	NA	NA	NA	2.23531	1.81503	ND	NA
CASSDIDTGELFF	TGTGCCAGCAGTGATATTGACACCGGGGAGCTGTTTTTT	TRBV2	TRBJ2-2	14, 7, 3, 3, TATTG	324	beta	NA	NA	NA	2.24035	1.38853	NA	NA
CALGGSQGNLIF	TGTGCTCTGGGGGGAAGCCAAGGAAATCTCATCTTT	TRAV9-2	TRAJ42	43, 31, 5, 11, GGG	296	alpha	NA	NA	NA	2.2618	NA	1.52773	ND
CAPNSGGYQKVTF	TGTGCCCCGAATTCTGGGGGTTACCAGAAAGTTACCTTT	TRAV24	TRAJ13	18, 3, 4, 1, CC	196	alpha	NA	NA	NA	2.26522	NA	NA	1.00489
CAMKTGGFKTIF	TGTGCAATGAAGACTGGAGGCTTCAAAACTATCTTT	TRAV14/DV4	TRAJ9	8, 49, 7, 6, AG	101	alpha	ND	NA	NA	2.26895	1.18284	NA	NA
CAASVGYGGATNKLIF	TGTGCAGCAAGCGTAGGTTATGGTGGTGCTACAAACAAGCTCATCTTT	TRAV29/DV5	TRAJ32	23, 21, 0, 11, TAGGTTATGGT	195	alpha	NA	ND	ND	2.27615	NA	ND	NA
CAVWDNQGGKLIF	TGTGCTGTGTGGGATAACCAGGGAGGAAAGCTTATCTTC	TRAV2	TRAJ23	13, 12, 5, 6, TGGG	195	alpha	NA	ND	1.3764	2.30418	NA	ND	NA
CAVLTSGTYKYIF	TGTGCTGTGCTTACCTCAGGAACCTACAAATACATCTTT	TRAV21	TRAJ40	15, 29, 3, 2, CT	369	alpha	NA	NA	NA	2.3148	1.34458	1.41353	1.26944
CALHDYKLSF	TGTGCTCTGCACGACTACAAGCTCAGCTTT	TRAV9-2	TRAJ20	43, 9, 5, 6, C	186	alpha	NA	NA	NA	2.31996	2.22237	1.62864	1.42264
CASSLRTDSYEQYF	TGTGCCAGCAGTCTCAGGACTGATTCCTACGAGCAGTACTTC	TRBV28	TRBJ2-7	19, 12, 5, 1, CTCAGGACTGAT	195	beta	NA	ND	ND	2.32347	NA	ND	NA
CVVNNNNDMRF	TGTGTGGTGAACAATAACAATGACATGCGCTTT	TRAV12-1	TRAJ43	3, 32, 0, 3,	268	alpha	NA	NA	NA	2.32952	2.23954	1.72069	0.939238
CAVFSGNTGKLIF	TGTGCTGTCTTCTCTGGCAACACAGGCAAACTAATCTTT	TRAV21	TRAJ37	15, 25, 4, 3, CTT	135	alpha	NA	NA	NA	2.34455	1.31573	NA	NA
CASSSRAASTDTQYF	TGTGCCAGCAGTTCCCGGGCAGCTAGCACAGATACGCAGTATTTT	TRBV27	TRBJ2-3	18, 8, 4, 0, CCCGGGCAGCT	267	beta	NA	NA	ND	2.3496	NA	1.77685	NA
CAMKTGGFKTIF	TGTGCAATGAAGACTGGAGGCTTCAAAACTATCTTT	TRAV14/DV4	TRAJ9	8, 49, 7, 6, AG	373	alpha	NA	NA	NA	2.3514	1.30569	NA	0.798275
CASSAGDYGYTF	TGTGCCAGCAGCGCAGGAGACTATGGCTACACCTTC	TRBV9	TRBJ1-2	44, 1, 3, 3, CAGGAG	195	beta	NA	ND	1.75914	2.37462	NA	ND	NA
CAIKTGGFKTIF	TGTGCAATAAAGACTGGAGGCTTCAAAACTATCTTT	TRAV12-3	TRAJ9	5, 49, 5, 6, AAAG	128	alpha	ND	ND	NA	2.43531	2.2642	NA	NA
CALGGSQGNLIF	TGTGCTCTTGGAGGAAGCCAAGGAAATCTCATCTTT	TRAV9-2	TRAJ42	43, 31, 6, 7,	195	alpha	NA	ND	1.3764	2.44248	NA	1.35685	NA
CAVSLSGGYQKVTF	TGTGCTGTGAGCCTTTCTGGGGGTTACCAGAAAGTTACCTTT	TRAV3	TRAJ13	24, 3, 5, 4, CCT	371	alpha	NA	NA	NA	2.45119	2.8079	NA	2.40084
CAVLTSGTYKYIF	TGTGCTGTACTTACCTCAGGAACCTACAAATACATCTTT	TRAV20	TRAJ40	14, 29, 5, 2, ACT	153	alpha	NA	NA	NA	2.45337	1.75704	1.2991	NA
CVVNNNNDMRF	TGTGTGGTGAACAATAACAATGACATGCGCTTT	TRAV12-1	TRAJ43	3, 32, 0, 3,	343	alpha	NA	NA	NA	2.46019	2.08812	1.71446	1.48011
CASSFPLGGYGYTF	TGTGCCAGCAGTTTCCCCCTGGGAGGCTATGGCTACACCTTC	TRBV28	TRBJ1-2	19, 1, 3, 4, CCCCCTGGGAGG	195	beta	NA	ND	1.45811	2.46177	NA	ND	NA
CASSQDIEQYF	TGTGCCAGCAGCCAAGATATCGAGCAGTACTTC	TRBV14	TRBJ2-7	9, 12, 0, 6, TAT	229	beta	NA	NA	NA	2.46341	NA	1.93886	2.05726
CVVNNNNDMRF	TGTGTGGTGAACAATAACAATGACATGCGCTTT	TRAV12-1	TRAJ43	3, 32, 0, 3,	324	alpha	NA	NA	NA	2.47202	1.7302	NA	NA
CVVNGGNDMRF	TGTGTGGTGAACGGGGGGAATGACATGCGCTTT	TRAV12-1	TRAJ43	3, 32, 1, 8, GGGGGG	324	alpha	NA	NA	NA	2.48062	1.48716	NA	NA
CASSYRDGGDEQYF	TGTGCCAGCAGTTACCGGGACGGTGGAGATGAGCAGTACTTC	TRBV27	TRBJ2-7	18, 12, 4, 7, ACCGGGACGGTGGAGAT	195	beta	NA	ND	1.75914	2.48108	NA	1.30848	NA
CAMRTGFQKLVF	TGTGCAATGAGAACAGGCTTTCAGAAACTTGTATTT	TRAV14/DV4	TRAJ8	8, 48, 5, 5,	373	alpha	NA	NA	NA	2.49407	1.00466	NA	ND
CALTGSQGNLIF	TGTGCTCTGACAGGAAGCCAAGGAAATCTCATCTTT	TRAV9-2	TRAJ42	43, 31, 4, 10, C	267	alpha	NA	NA	1.11533	2.50624	NA	1.58804	NA
CVVNNADKLIF	TGTGTGGTGAACAACGCCGACAAGCTCATCTTT	TRAV12-1	TRAJ34	3, 23, 0, 10, ACG	343	alpha	NA	NA	NA	2.51692	1.43491	1.1124	ND
CAMRDWELTGGGNKLTF	TGTGCAATGAGAGACTGGGAACTCACGGGAGGAGGAAACAAACTCACCTTT	TRAV14/DV4	TRAJ10	8, 0, 3, 2, CTGGGA	267	alpha	NA	NA	1.89349	2.57879	NA	ND	NA
CALVGNQFYF	TGTGCCCTTGTAGGTAACCAGTTCTATTTT	TRAV12-3	TRAJ49	5, 38, 8, 7, CCTTGTA	157	alpha	NA	NA	NA	2.59596	NA	NA	1.50863
CALGGSQGNLIF	TGTGCTCTTGGAGGAAGCCAAGGAAATCTCATCTTT	TRAV9-2	TRAJ42	43, 31, 6, 7,	267	alpha	NA	NA	1.8143	2.62621	NA	2.13211	NA
CAMRDWELTGGGNKLTF	TGTGCAATGAGAGATTGGGAACTCACGGGAGGAGGAAACAAACTCACCTTT	TRAV14/DV4	TRAJ10	8, 0, 3, 2, TTGGGA	195	alpha	NA	ND	1.3764	2.66826	NA	1.83397	NA
CAMKTGGFKTIF	TGTGCAATGAAAACTGGAGGCTTCAAAACTATCTTT	TRAV14/DV4	TRAJ9	8, 49, 7, 6, AA	373	alpha	NA	NA	NA	2.68719	1.84976	NA	ND
CASSPDPNTGELFF	TGTGCCAGCAGCCCGGACCCGAACACCGGGGAGCTGTTTTTT	TRBV7-9	TRBJ2-2	43, 7, 5, 0, CCGGACC	343	beta	NA	NA	NA	2.70931	2.03205	ND	0.917437
CASSDLNTGELFF	TGTGCCAGCAGTGATCTGAACACCGGGGAGCTGTTTTTT	TRBV2	TRBJ2-2	14, 7, 3, 1, TCT	324	beta	NA	NA	NA	2.74259	1.96257	NA	NA
CASSDRAGTDTQYF	TGTGCCAGCAGTGACAGGGCAGGCACAGATACGCAGTATTTT	TRBV27	TRBJ2-3	18, 8, 5, 1, GACAGGGCAG	195	beta	NA	ND	1.75914	2.77256	NA	ND	NA
CALGGSQGNLIF	TGTGCTCTAGGAGGAAGCCAAGGAAATCTCATCTTT	TRAV9-2	TRAJ42	43, 31, 6, 8, A	267	alpha	NA	NA	1.8143	2.79728	NA	1.88907	NA
CALGGSQGNLIF	TGTGCTCTGGGAGGAAGCCAAGGAAATCTCATCTTT	TRAV9-2	TRAJ42	43, 31, 5, 8,	267	alpha	NA	NA	1.96043	2.86279	NA	2.1901	NA
CALGGSQGNLIF	TGTGCTCTAGGAGGAAGCCAAGGAAATCTCATCTTT	TRAV9-2	TRAJ42	43, 31, 6, 8, A	195	alpha	NA	ND	1.3764	2.8994	NA	1.35685	NA
CALGGSQGNLIF	TGTGCTCTCGGAGGAAGCCAAGGAAATCTCATCTTT	TRAV9-2	TRAJ42	43, 31, 6, 8, C	267	alpha	NA	NA	1.59246	2.94915	NA	2.13211	NA
CASSSDIEAFF	TGTGCCAGCAGCTCCGACATAGAAGCTTTCTTT	TRBV7-9	TRBJ1-1	43, 0, 4, 8, CCGACATA	343	beta	NA	NA	NA	3.03425	2.38423	1.61766	1.5195
CALTGSQGNLIF	TGTGCTCTGACGGGAAGCCAAGGAAATCTCATCTTT	TRAV9-2	TRAJ42	43, 31, 4, 11, CG	195	alpha	NA	ND	2.27949	3.03958	NA	1.95891	NA
CAVSLSGGYQKVTF	TGTGCTGTGAGCCTTTCTGGGGGTTACCAGAAAGTTACCTTT	TRAV8-6	TRAJ13	41, 3, 3, 4, CCT	184	alpha	NA	ND	ND	3.05358	2.61275	2.41089	NA
CASSPDIEAFF	TGTGCCAGCAGCCCCGATATTGAAGCTTTCTTT	TRBV7-9	TRBJ1-1	43, 0, 5, 7, CCCGATAT	184	beta	NA	ND	ND	3.19082	2.99266	2.69986	NA
CASSEANTGELFF	TGCGCCAGCAGTGAAGCGAACACCGGGGAGCTGTTTTTT	TRBV10-2	TRBJ2-2	1, 7, 3, 0, AG	195	beta	NA	ND	2.15708	3.27771	NA	2.08663	NA
CALGGSQGNLIF	TGTGCTCTCGGAGGAAGCCAAGGAAATCTCATCTTT	TRAV9-2	TRAJ42	43, 31, 6, 8, C	195	alpha	NA	ND	2.45558	3.46928	NA	2.43603	NA
CAVSLSGGYQKVTF	TGTGCTGTGAGTCTTTCTGGGGGTTACCAGAAAGTTACCTTT	TRAV3	TRAJ13	24, 3, 5, 4, TCT	69	alpha	NA	NA	ND	NA	NA	NA	2.93604
CAVNDAGGTSYGKLTF	TGTGCCGTGAACGATGCTGGTGGTACTAGCTATGGAAAGCTGACATTT	TRAV12-2	TRAJ52	4, 41, 1, 3, G	113	alpha	NA	ND	ND	NA	1.55519	2.26275	NA
CALGGSQGNLIF	TGTGCTCTTGGAGGAAGCCAAGGAAATCTCATCTTT	TRAV9-2	TRAJ42	43, 31, 6, 7,	175	alpha	NA	NA	NA	NA	NA	2.12985	2.23081
CSVVPLAGPYEQYF	TGCAGCGTTGTACCCCTAGCGGGCCCCTACGAGCAGTACTTC	TRBV29-1	TRBJ2-7	20, 12, 4, 2, TACCCCTAGCGGGCC	35	beta	NA	ND	NA	NA	NA	3.06675	NA
CASSPDIEQYF	TGTGCCAGCAGCCCCGATATCGAGCAGTACTTC	TRBV7-9	TRBJ2-7	43, 12, 5, 6, CCCGATAT	69	beta	NA	NA	ND	NA	NA	NA	2.97048
CASSPSNYGYTF	TGTGCCAGCAGCCCCAGTAACTATGGCTACACCTTC	TRBV9	TRBJ1-2	44, 1, 4, 1, CCCAG	113	beta	NA	ND	ND	NA	ND	2.26278	NA
